# Supplementary material for: Solvent Polarity Engineering in Low-DMF ZIF-7 Membrane Growth: Crystallization Behavior, Heterogeneous Intergrowth, and Microstructural Evolution
Source: Molecules. 2026 Jul 3;31(13):2348. doi: 10.3390/molecules31132348 (PMC13362548; doi:10.3390/molecules31132348)
Supplement: Supplementary file 1 [file molecules-31-02348-s001.zip]

Archive with 1 entries (1 files):
- molecules-4298178-supplementary.pdf
